# Supplementary material for: SH-29 and SK-119 Attenuates Air-Pollution Induced Damage by Activating Nrf2 in HaCaT Cells
Source: Int J Environ Res Public Health. 2021 Nov 24;18(23):12371. doi: 10.3390/ijerph182312371 (PMC8656889; doi:10.3390/ijerph182312371)
Supplement: Supplementary file 1 [file ijerph-18-12371-s001.zip]

Archive with 1 entries (1 files):
- ijerph-1438464-supplementary.pdf
